# Supplementary material for: A Food-Grade Method for Enhancing the Levels of Low Molecular Weight Proanthocyanidins with Potentially High Intestinal Bioavailability
Source: Int J Mol Sci. 2022 Nov 4;23(21):13557. doi: 10.3390/ijms232113557 (PMC9657391; doi:10.3390/ijms232113557)
Supplement: Supplementary file 1 [file ijms-23-13557-s001.zip]

Archive with 1 entries (1 files):
- ijms-2000501-supplementary.pdf
